# Supplementary material for: Informal Caregiving in Adolescents from 10 to 16 Years Old: A Longitudinal Study Using Data from the Tokyo Teen Cohort
Source: Int J Environ Res Public Health. 2023 Jul 31;20(15):6482. doi: 10.3390/ijerph20156482 (PMC10419092; doi:10.3390/ijerph20156482)
Supplement: Supplementary file 1 [file ijerph-20-06482-s001.zip]

Archive with 1 entries (1 files):
- ijerph-2399730-supplementary.pdf
